# Supplementary material for: Chitosan from Mushroom Improves Drought Stress Tolerance in Tomatoes
Source: Plants (Basel). 2024 Apr 6;13(7):1038. doi: 10.3390/plants13071038 (PMC11013739; doi:10.3390/plants13071038)
Supplement: Supplementary file 1 [file plants-13-01038-s001.zip]

Archive with 1 entries (1 files):
- plants-2857421-supplementary.pdf
